# Supplementary material for: Structural Insight into the MCM double hexamer activation by Dbf4-Cdc7 kinase
Source: Nat Commun. 2022 Mar 16;13:1396. doi: 10.1038/s41467-022-29070-5 (PMC8927117; doi:10.1038/s41467-022-29070-5)
Supplement: Supplementary file 6 — Source Data [file 41467_2022_29070_MOESM6_ESM.xlsx]

## Sheet: Supplementary Fig 2a
	Sliver Staining
Supplementary Fig 2a	glycerol gradient fractions

## Sheet: Supplementary Fig 4a
	Coomassie Blue Staining
Supplementary Fig 4a	in vitro DDK autophosphorylation assay

## Sheet: Supplementary Fig 4b
	Westen Blot
Supplementary Fig 4b	anti-Mcm6
	anti-Mcm4

## Sheet: Supplementary Fig 4c
	Westen Blot
Supplementary Fig 4c	anti-Mcm6
	anti-Mcm4

## Sheet: Supplementary Fig 4d
	Westen Blot
Supplementary Fig 4d	anti-Mcm6
	anti-Mcm4

## Sheet: Supplementary Fig 4e
	Westen Blot
Supplementary Fig 4e	anti-Mcm6
	anti-Mcm4

## Sheet: Supplementary Fig 4f
	Westen Blot
Supplementary Fig 4f	anti-Mcm6
	anti-Mcm4

## Sheet: Supplementary Fig 4g
	Westen Blot
Supplementary Fig 4g	anti-Mcm6
	anti-Mcm4
